# Supplementary material for: Is Dairy Effluent an Alternative for Maize Crop Fertigation in Semiarid Regions? An Approach to Agronomic and Environmental Effects
Source: Animals (Basel). 2022 Aug 10;12(16):2025. doi: 10.3390/ani12162025 (PMC9404449; doi:10.3390/ani12162025)
Supplement: Supplementary file 1 [file animals-12-02025-s001.zip]

Archive with 1 entries (1 files):
- animals-1832826-supplementary.pdf
